# Supplementary material for: Combined accelerometer and genetic analysis to differentiate essential tremor from Parkinson’s disease
Source: PeerJ. 2018 Jul 20;6:e5308. doi: 10.7717/peerj.5308 (PMC6055592; doi:10.7717/peerj.5308)
Supplement: Supplemental Information 1 [file peerj-06-5308-s001.xls]

## Sheet: Supplemental Table 1
SNP	Nearest gene(s)	Effect allele	Alternate allele	Effect allele frequency	OR	Proxy Used?	Proxy SNP	Alleles	MAF	Distance	Proxy SNP D'	Proxy SNP R2	Correlated Alleles
rs35749011	GBA-SYT11	A	G	0.017	1.824	No
rs823118	RAB7L1-NUCKS1	T	C	0.559	1.122	No
rs10797576	SIPA1L2	T	C	0.14	1.131	Yes	rs16857578	(C/T)	0.1313	4620	1	1	C=C,T=T
rs6430538	ACMSD-TMEM163	T	C	0.43	0.875	No
rs1474055	STK39	T	C	0.128	1.214	No
rs12637471	MCCC1	A	G	0.193	0.842	Yes	rs10513789	(T/G)	0.2475	2364	1	1	G=T,A=G
rs34311866	TMEM175-GAK-DGKQ	T	C	0.809	0.786	No
rs11724635	BST1	A	C	0.553	1.126	No
rs6812193	FAM47E-SCARB2	T	C	0.364	0.907	No
rs9275326	HLA-DQB1	T	C	0.094	0.826	Yes	rs9275503	(A/G)	0.1667	7271	1	1	C=A,T=G
rs199347	GPNMB	A	G	0.59	1.11	Yes	rs199355	(G/A)	0.3687	2787	1	0.9578	A=G,G=A
rs117896735	INPP5F	A	G	0.014	1.624	No
rs329648	MIR4697	T	C	0.354	1.105	No
rs76904798	LRRK2	T	C	0.143	1.155	No
rs11060180	CCDC62	A	G	0.558	1.105	No
rs11158026	GCH1	T	C	0.335	0.904	No
rs1555399	TMEM229B	A	T	0.468	0.897	Yes	rs11627207	(G/T)	0.4848	630	1	1	T=G,A=T
rs2414739	VPS13C	A	G	0.734	1.113	No
rs14235	BCKDK-STX1B	A	G	0.381	1.103	No
rs17649553	MAPT	T	C	0.226	0.769	Yes	rs5026246	(T/G)	0.2071	421752	1	0.97	C=T,T=G
rs12456492	RIT2	A	G	0.693	0.904	Yes	rs4130047	(T/C)	0.3333	4855	1	1	A=C,G=T
rs8118008	DDRGK1	A	G	0.657	1.111	No
